# Supplementary material for: Transcriptome Remodeling in Arabidopsis: A Response to Heterologous Poplar MSL-lncRNAs Overexpression
Source: Plants (Basel). 2024 Oct 17;13(20):2906. doi: 10.3390/plants13202906 (PMC11511487; doi:10.3390/plants13202906)
Supplement: Supplementary file 1 [file plants-13-02906-s001.zip]

Archive with 9 entries (9 files):
- Supplementary Figure S1.pdf
- Supplementary Figure S2.pdf
- Supplementary Figure S3.pdf
- Supplementary Table S1.xlsx
- Supplementary Table S2.pdf
- Supplementary Table S3.xlsx
- Supplementary Table S4.xlsx
- Supplementary Table S5.pdf
- Supplementary Table S6.pdf
