# Supplementary material for: Transcriptome Remodeling in Arabidopsis: A Response to Heterologous Poplar MSL-lncRNAs Overexpression
Source: Plants (Basel). 2024 Oct 17;13(20):2906. doi: 10.3390/plants13202906 (PMC11511487; doi:10.3390/plants13202906)
Supplement: Supplementary file 1 [file plants-13-02906-s001.zip › Supplementary Table S1.xlsx]

## Sheet: Sheet1
Table S1. The differentially expressed genes.
gene_id	logFC	logCPM	LR	PValue	FDR	Length	chrome	start	end	strand
AT1G75945	-8.4055	1.41771	287.5	1.7434e-64	4.26452e-60	461	1	28515245	28515916	-
AT3G26742	3.25212	1.99499	119.123	9.84234e-28	1.20377e-23	833	3	9831026	9831858	+
AT1G02813	1.46351	5.75387	99.7845	1.69913e-23	1.38542e-19	652	1	620678	621329	+
AT5G07230	1.55673	6.76186	92.3809	7.15003e-22	4.37242e-18	543	5	2270948	2271610	+
AT5G48210	1.18995	5.89663	77.4143	1.3861e-18	6.78106e-15	728	5	19548414	19549141	+
AT3G57620	1.66917	4.84323	68.0883	1.56334e-16	6.37347e-13	1769	3	21337533	21339301	+
AT3G52160	1.50828	5.59819	65.6517	5.38075e-16	1.88027e-12	1612	3	19344972	19346668	-
AT3G03760	1.49544	4.72614	64.2229	1.11107e-15	3.14518e-12	1058	3	943557	944834	+
AT4G28397	1.17548	5.06336	64.1428	1.15722e-15	3.14518e-12	659	4	14045924	14046689	+
AT1G20150	1.39124	5.27129	63.7433	1.41737e-15	3.46702e-12	2404	1	6987272	6990362	-
AT2G19070	1.43963	7.10911	61.1193	5.37181e-15	1.19454e-11	1530	2	8260038	8261985	-
AT5G62320	1.11139	3.73104	60.7906	6.34815e-15	1.29402e-11	1054	5	25028716	25029933	-
AT2G41040	1.17919	6.62005	58.3414	2.20356e-14	4.14625e-11	1389	2	17121327	17123222	+
AT1G67990	1.27501	7.66831	55.4687	9.49583e-14	1.54852e-10	859	1	25489455	25490867	+
AT5G16920	1.38589	5.78248	52.9671	3.39176e-13	4.88035e-10	1129	5	5567000	5568128	+
AT1G47980	1.37302	7.76711	52.6481	3.99e-13	5.42218e-10	1191	1	17691811	17693887	-
AT4G18190	1.33196	4.92188	52.5327	4.23143e-13	5.44764e-10	1488	4	10067810	10069388	+
AT1G14100	1.45671	2.44064	51.0513	8.99823e-13	1.10053e-09	1551	1	4827961	4829587	+
AT1G75050	1.06514	4.30108	48.4301	3.42277e-12	3.64019e-09	984	1	28180057	28181246	+
AT1G71160	1.02444	4.97802	47.6105	5.19906e-12	5.29892e-09	1508	1	26828701	26830208	-
AT2G03200	1.09259	4.78006	46.6324	8.56314e-12	8.37852e-09	1659	2	966390	968048	-
AT3G42960	1.63293	5.53983	45.346	1.65128e-11	1.55354e-08	888	3	15018695	15019685	-
AT5G66690	1.22069	3.27504	43.684	3.8592e-11	3.4963e-08	1774	5	26625049	26626822	+
AT2G01280	-2.5275	-0.701952	43.5043	4.23027e-11	3.69559e-08	2378	2	145676	149394	+
AT5G16960	1.05993	7.30925	43.2262	4.87629e-11	4.11307e-08	1494	5	5573700	5575910	-
AT4G29250	1.12446	4.52432	41.3727	1.258e-10	9.92642e-08	1511	4	14420689	14422281	+
AT1G75030	1.42776	6.11058	40.0236	2.50919e-10	1.80522e-07	1173	1	28174187	28175456	+
AT1G01280	1.44284	5.75646	38.9919	4.25572e-10	2.81349e-07	1602	1	112263	113947	+
AT3G61898	-1.87686	1.84937	38.8294	4.62519e-10	2.97728e-07	305	3	22922550	22922940	+
AT4G37900	1.10204	8.1911	38.2651	6.17581e-10	3.68455e-07	2907	4	17821482	17824748	-
AT1G06990	1.21902	4.06278	37.4398	9.42786e-10	5.49083e-07	1277	1	2148342	2150152	+
AT5G14980	1.09006	3.3297	37.2963	1.01476e-09	5.77254e-07	984	5	4849600	4850583	+
AT1G74550	2.01263	4.6837	35.8377	2.14461e-09	1.19226e-06	1667	1	28016045	28017711	+
AT5G26730	1.19019	6.59236	35.0537	3.20737e-09	1.66926e-06	981	5	9300416	9302158	+
AT4G14080	1.4848	7.69051	34.9598	3.36586e-09	1.68935e-06	1663	4	8118537	8120358	-
AT3G11980	1.71016	6.99666	34.9493	3.38409e-09	1.68935e-06	2117	3	3814231	3817117	+
AT1G62940	1.56611	6.77358	34.5179	4.22346e-09	2.02052e-06	1699	1	23310532	23312795	+
AT3G09005	-1.77315	-0.319214	33.6874	6.47172e-09	2.98688e-06	195	3	21408401	21408595	-
AT3G06100	1.2613	4.70364	33.0507	8.97875e-09	3.92195e-06	1543	3	1841168	1843196	-
AT4G34850	1.7001	6.33205	32.5982	1.13319e-08	4.69811e-06	1537	4	16608204	16609829	+
AT4G12920	1.55313	2.45475	32.5262	1.17599e-08	4.79432e-06	1170	4	7568286	7569455	+
AT5G24240	-1.54731	3.99662	32.1997	1.39113e-08	5.48846e-06	2434	5	8230916	8234150	-
AT1G02050	1.24984	6.80359	31.3353	2.17102e-08	8.21955e-06	1540	1	359117	360746	-
AT1G06727	-2.47629	-1.21903	30.9502	2.64735e-08	9.66521e-06	210	1	12381197	12381406	+
AT1G66460	1.44936	1.4058	30.7645	2.91318e-08	1.03274e-05	1820	1	24789735	24792163	-
AT3G23770	1.55261	5.90711	30.2255	3.84624e-08	1.26806e-05	1793	3	8565494	8567496	+
AT3G06355	-1.097	4.00278	30.1854	3.9266e-08	1.26806e-05	502	3	14199575	14200076	+
AT2G44460	-1.5866	3.09636	30.1851	3.9271e-08	1.26806e-05	2186	2	18346306	18350026	+
AT1G33960	2.61568	-0.292217	29.4077	5.86448e-08	1.79314e-05	1767	1	12346138	12348733	+
AT4G35420	1.09084	6.59435	29.3263	6.11594e-08	1.84694e-05	1147	4	16833933	16835619	-
AT5G50570	-2.50515	1.27494	28.6399	8.71654e-08	2.49168e-05	2482	5	20582083	20584721	-
AT1G69500	1.37373	5.68871	28.0374	1.18992e-07	3.30757e-05	1743	1	26123940	26126057	+
AT3G59510	1.35299	5.50514	27.5384	1.54003e-07	4.09463e-05	1459	3	21988389	21989847	-
AT4G27420	1.03959	4.74404	27.4717	1.59411e-07	4.19284e-05	2152	4	13712199	13714797	-
AT1G43790	4.06346	0.64378	27.1589	1.87405e-07	4.87672e-05	783	1	16575759	16576541	+
AT2G23945	1.91465	1.59394	26.3875	2.79342e-07	7.11094e-05	1510	2	10185229	10186738	-
AT4G30040	1.82594	2.33035	26.3618	2.83087e-07	7.11094e-05	1284	4	14685602	14686885	+
AT1G76470	1.54606	5.04345	26.1801	3.11017e-07	7.45863e-05	1421	1	28689766	28691659	-
AT5G23190	1.12259	2.53221	26.1238	3.2022e-07	7.60477e-05	2326	5	7803141	7805968	-
AT1G64030	1.32769	2.16339	25.8823	3.62877e-07	8.42993e-05	1242	1	23752789	23754348	-
AT5G40390	1.00649	2.63663	25.5378	4.33802e-07	9.62612e-05	2991	5	16161449	16165453	+
AT1G02900	1.09073	2.87487	25.1494	5.30561e-07	0.00011485	854	1	653604	654457	-
AT3G51910	-3.15312	-0.62972	24.7955	6.37452e-07	0.000133271	1159	3	19265141	19266806	+
AT3G15400	1.04318	10.3553	24.7585	6.49819e-07	0.00013374	1576	3	5201622	5203197	+
AT3G03650	1.11642	3.47806	24.5709	7.16255e-07	0.000140869	1909	3	884133	886410	-
AT4G20050	1.0094	6.81847	24.4046	7.80837e-07	0.000149219	2467	4	10849760	10854065	-
AT1G71866	2.1914	-0.640143	24.157	8.87923e-07	0.000165798	1035	1	27030427	27031461	-
AT4G18550	1.04519	3.354	23.9833	9.71743e-07	0.00017872	1956	4	10224661	10227140	-
AT1G03390	1.82459	2.12773	23.2729	1.40568e-06	0.000242144	1386	1	841033	842418	-
AT1G23760	1.07719	3.58431	23.1831	1.47283e-06	0.000251936	2357	1	8401808	8404301	+
AT3G51220	1.02201	2.41763	22.4992	2.10235e-06	0.000342837	834	3	19021705	19022647	-
AT4G08265	1.29715	0.827163	22.2294	2.41938e-06	0.000381809	312	4	14684079	14684390	-
AT1G50745	-2.08786	0.681765	22.1848	2.47623e-06	0.000388275	1568	1	18808866	18810504	-
AT1G13470	-1.85213	0.20566	21.9781	2.75785e-06	0.000424276	1404	1	4620101	4621585	-
AT5G07510	1.21638	7.85095	21.8252	2.98645e-06	0.000453737	803	5	2377703	2378829	-
AT2G46660	1.42672	1.52675	21.7779	3.06113e-06	0.000460029	2029	2	19153328	19155579	-
AT4G04460	1.31443	8.30734	21.473	3.58849e-06	0.000528784	1841	4	2224422	2227874	+
AT5G44540	1.28432	5.96902	21.2985	3.93034e-06	0.000568876	360	5	17941287	17941646	-
AT4G22080	1.27778	5.09318	21.2141	4.10739e-06	0.000584132	1596	4	11700555	11702785	-
AT2G23800	1.54623	6.63095	21.08	4.40491e-06	0.000622824	1295	2	10131485	10132779	-
AT1G08065	1.55133	3.07637	20.8387	4.99622e-06	0.000678903	1088	1	2511647	2513454	-
AT1G80820	1.06892	2.46764	20.8177	5.05132e-06	0.000678903	2099	1	30370474	30372799	+
AT2G02990	1.28734	5.17165	20.7294	5.28988e-06	0.000707081	1120	2	873506	874886	+
AT3G16460	1.69664	1.44371	20.6421	5.53643e-06	0.000732036	3046	3	5592491	5595912	+
AT5G60660	1.03612	3.81122	20.5612	5.77562e-06	0.000759556	1448	5	24375368	24377206	-
AT2G20670	1.15435	3.96101	20.2222	6.8949e-06	0.000887664	1463	2	8911860	8913747	-
AT5G07080	2.47345	0.199646	19.9468	7.96286e-06	0.00100922	1715	5	2200174	2202158	+
AT5G55010	-1.05498	0.589438	19.5252	9.92803e-06	0.00120821	508	5	22321828	22322335	+
AT5G21940	1.22591	6.2976	19.182	1.1883e-05	0.0013731	1644	5	7249014	7250770	-
AT4G08950	-1.00606	6.01009	18.9504	1.34163e-05	0.00149852	1373	4	5740219	5741591	+
AT2G31980	1.78036	7.32347	18.8474	1.41602e-05	0.00157009	782	2	13609093	13609955	-
AT2G20142	-1.06189	0.55443	18.8219	1.43511e-05	0.00158127	1032	2	8695374	8696643	+
AT5G14200	1.07016	2.95397	18.5612	1.64535e-05	0.00174986	1706	5	4576123	4578402	+
AT5G05250	2.43259	1.14441	18.5291	1.67331e-05	0.00176563	1500	5	1556987	1558486	-
AT3G43750	5.17596	-1.89172	18.5276	1.67461e-05	0.00176563	1041	3	15646460	15647566	+
AT4G34470	1.41423	0.358307	18.4202	1.77172e-05	0.00186	609	4	16480008	16480616	-
AT3G05085	3.02739	-1.57061	18.3174	1.86994e-05	0.00194641	310	3	9860665	9860974	-
AT4G27570	1.37552	5.17899	18.1907	1.99851e-05	0.0020369	1655	4	13763410	13765064	-
AT1G32100	1.83181	2.29989	18.1661	2.02447e-05	0.00205479	1329	1	11546160	11548016	-
AT1G50350	5.36092	-1.76908	18.1106	2.08437e-05	0.00209295	513	1	18648645	18649227	+
AT2G22510	2.29305	-1.02655	17.9183	2.30594e-05	0.00227441	762	2	9569023	9569784	-
AT2G43590	1.24856	1.46192	17.898	2.3307e-05	0.00228961	1110	2	18081304	18082776	-
AT3G21550	1.90121	2.54055	17.7206	2.55848e-05	0.00250331	980	3	7591394	7592373	-
AT5G50565	-3.03535	1.04265	17.6774	2.61719e-05	0.0025229	1804	5	20580113	20582178	+
AT4G30030	1.21272	2.13192	17.6731	2.62305e-05	0.0025229	1275	4	14682210	14683484	-
AT5G51890	1.5754	3.53461	17.6606	2.64037e-05	0.0025229	1251	5	21090956	21092410	-
AT1G52690	1.9795	3.13268	17.5374	2.81712e-05	0.00264021	904	1	19619724	19621534	+
AT2G43220	-1.64673	-0.546148	17.4969	2.87782e-05	0.00265639	2465	2	17963747	17966211	+
AT1G54540	1.47239	0.838502	17.4429	2.96069e-05	0.00270229	959	1	20367553	20368511	-
AT3G07350	1.06505	2.24411	17.3258	3.14875e-05	0.0028505	1606	3	2347186	2348791	+
AT2G22470	1.81514	1.54805	17.3203	3.15802e-05	0.0028505	837	2	9538127	9538963	-
AT1G24400	1.10639	5.72255	17.265	3.25125e-05	0.00290251	1836	1	8651407	8653915	-
AT3G22920	1.62708	-0.467819	17.2537	3.27068e-05	0.00290924	835	3	8122598	8123432	-
AT2G15042	-1.59885	1.25412	17.0658	3.61069e-05	0.00309899	1726	2	6510841	6512641	+
AT5G07540	1.17265	7.25498	16.8039	4.1449e-05	0.00347221	1090	5	2385900	2387249	-
AT3G28770	-1.74604	2.27178	16.7234	4.32446e-05	0.00359798	6564	3	10796695	10803453	+
ATCG00810	-1.1511	0.403486	16.5922	4.63413e-05	0.00375349	483	Pt	83467	83949	-
AT1G53490	1.02949	3.2148	16.5703	4.68792e-05	0.00378001	2252	1	19963267	19966952	+
AT1G48300	1.00027	6.85058	16.4914	4.88717e-05	0.00388133	1207	1	17847042	17848338	+
AT3G49950	-2.43024	-1.75072	16.4481	5.00007e-05	0.00395122	1469	3	18522466	18523934	+
AT1G28430	1.33129	5.61757	16.3725	5.20347e-05	0.00401521	1905	1	9992661	9994656	-
AT2G18260	1.01696	2.49866	16.0896	6.04155e-05	0.0045332	1428	2	7941778	7943388	+
AT2G17950	1.22488	3.36121	16.0738	6.092e-05	0.00454319	1248	2	7808871	7810811	-
AT4G04810	-2.2239	-1.90023	16.004	6.32093e-05	0.00467118	908	4	2441241	2442785	+
AT1G69920	5.32036	-1.79339	15.8663	6.79803e-05	0.00489898	1003	1	26334250	26335630	-
AT1G23670	1.11058	4.7263	15.5394	8.08023e-05	0.00561271	1053	1	8373239	8375897	-
AT1G20500	1.72854	0.0254645	15.42	8.60726e-05	0.0058484	1721	1	7100502	7102915	-
AT2G21200	-1.06164	-0.0643172	15.1285	0.000100436	0.00665787	898	2	9083906	9084803	-
AT1G80440	1.04116	4.49628	15.0912	0.000102439	0.00677231	1725	1	30241452	30243176	+
AT5G04425	-1.50475	-0.928156	15.0351	0.000105529	0.00690201	138	5	9816530	9816667	+
AT4G35350	1.19118	2.87856	15.0114	0.000106862	0.00693826	1413	4	16810482	16812077	+
AT5G25840	1.17455	1.33926	14.7835	0.000120589	0.00768155	976	5	9010643	9011618	-
AT1G06837	-1.13031	-0.240148	14.7462	0.000122998	0.00779442	581	1	12923005	12923585	+
AT1G26820	1.41864	3.71391	14.7314	0.000123964	0.00782983	1123	1	9292446	9293862	-
AT3G26940	1.30325	1.14247	14.7054	0.000125689	0.00790355	1793	3	9936582	9939305	-
AT5G14400	-2.62768	-2.31389	14.6943	0.00012643	0.00792976	1690	5	4643510	4646530	+
AT3G45860	-1.4558	0.198895	14.6752	0.000127718	0.00793839	2564	3	16863088	16866261	-
AT1G06687	-1.45064	-0.980633	14.6503	0.000129416	0.00799407	431	1	12199359	12199789	+
AT1G50820	1.18504	1.78591	14.5571	0.000135978	0.00829463	2403	1	18827706	18834861	-
AT4G25040	1.59094	3.96428	14.5081	0.000139562	0.00840843	840	4	12868169	12869495	+
AT4G39580	1.21691	0.488026	14.3773	0.000149597	0.00879636	1128	4	18385684	18386811	-
AT1G59860	-2.18474	2.37683	14.3468	0.000152037	0.00889707	908	1	22031343	22032250	+
AT5G56110	1.10324	2.44862	14.3126	0.000154827	0.00903869	963	5	22719191	22720664	+
AT3G45060	1.03036	2.04699	14.2504	0.000160024	0.00916011	1912	3	16477561	16479559	-
AT1G23800	1.02682	5.08459	14.1173	0.000171758	0.00974799	1966	1	8412051	8414886	-
AT3G29633	2.74743	2.98021	14.0786	0.000175325	0.00990443	1020	3	11452509	11453528	-
AT2G06905	-2.58047	-2.21539	13.8648	0.000196439	0.0107257	326	2	7524781	7525106	+
AT1G61475	-2.31094	-2.12041	13.8038	0.000202926	0.0109717	639	1	22679770	22680771	-
AT4G23560	1.64269	3.51947	13.7685	0.000206771	0.0111161	2027	4	12293117	12295859	-
AT2G46950	1.04879	2.63322	13.7005	0.000214398	0.0115008	2270	2	19289087	19291632	-
AT3G27410	-1.80744	-1.63929	13.6857	0.00021609	0.0115158	830	3	10145071	10145900	-
AT5G65080	-2.14588	3.33914	13.6421	0.000221171	0.0116848	1227	5	25997504	26002619	+
AT2G26150	-2.29192	3.55045	13.5516	0.000232091	0.0121049	1876	2	11135624	11137792	+
AT3G17760	1.17711	4.59575	13.3839	0.000253788	0.0128262	1820	3	6078727	6081355	-
AT5G66400	1.07063	3.1329	13.332	0.000260918	0.0130252	1089	5	26518277	26519447	-
AT1G58070	1.11504	1.74438	13.3191	0.000262714	0.0130821	1174	1	21502905	21504078	+
AT1G68230	1.43905	1.54368	13.3086	0.000264198	0.0130821	962	1	25572119	25573447	+
AT5G02535	-1.21459	-0.862422	13.1068	0.000294228	0.0141675	188	5	5374812	5374999	-
AT5G12380	-3.3529	-2.7506	13.0952	0.000296047	0.0141714	1006	5	4009168	4010687	+
AT3G06835	-3.357	-2.75017	13.0744	0.000299352	0.0142738	481	3	16071671	16072151	-
AT5G05113	4.50273	-2.27434	12.9542	0.000319205	0.0151027	363	5	1509628	1509990	-
AT5G35390	-1.65971	-0.1149	12.8639	0.000334975	0.0156359	2376	5	13596824	13599269	+
AT2G34790	1.72671	3.14429	12.7532	0.00035541	0.0161593	1918	2	14673840	14677398	-
AT3G61280	-1.15105	0.355124	12.7313	0.000359591	0.0162287	2079	3	22680960	22683769	+
AT3G06435	-1.19488	1.45423	12.6772	0.000370136	0.0166495	2659	3	1968288	1970946	-
AT3G56230	1.11904	1.7147	12.6765	0.000370277	0.0166495	1288	3	20860720	20862395	-
AT2G21490	1.60187	5.2623	12.6704	0.000371499	0.0166738	862	2	9205990	9207125	-
AT1G14200	-1.26262	3.16397	12.6508	0.000375414	0.0167201	1064	1	4854224	4855287	-
AT3G22231	-1.48893	2.72596	12.6481	0.000375947	0.0167201	773	3	7845823	7846833	-
AT1G11920	1.22834	1.28119	12.4289	0.000422734	0.0184442	1305	1	4023533	4025113	-
AT2G05812	-1.13384	-0.256663	12.4002	0.000429279	0.0186843	3115	2	2214334	2217448	+
AT2G39370	-2.02992	-1.97862	12.3875	0.000432229	0.0187128	1413	2	16443996	16445408	-
AT1G02770	1.006	1.79384	12.3669	0.000437022	0.0188869	1233	1	604873	606708	-
AT1G19190	1.02607	1.43907	12.3554	0.000439715	0.0189173	1155	1	6623823	6624977	+
AT2G42460	2.95295	-1.61247	12.3257	0.00044677	0.0191342	1088	2	17677876	17679293	-
AT1G02510	1.00422	1.74024	12.313	0.000449821	0.0191691	1086	1	520498	521668	-
AT5G40020	4.50594	-2.27402	12.2008	0.000477697	0.0200772	1110	5	16022579	16024316	-
AT5G26290	4.43237	-2.30889	12.1471	0.000491638	0.0203932	1164	5	9226079	9228026	+
AT5G10430	-1.21204	-0.593202	11.9278	0.000553013	0.0221758	974	5	3277488	3278461	-
AT5G20970	1.04939	2.4696	11.8838	0.00056623	0.0225579	1082	5	7122800	7124001	+
AT1G06753	-1.34692	-0.992901	11.8798	0.000567446	0.0225696	417	1	12550564	12550980	-
AT5G23010	1.17768	2.56046	11.8236	0.000584856	0.0231583	2051	5	7703041	7706973	+
AT1G72960	1.03927	3.47817	11.8228	0.000585087	0.0231583	2948	1	27446069	27451067	+
AT4G04225	-1.57275	-1.53727	11.761	0.00060484	0.0235596	425	4	1149555	1149979	+
AT5G16410	-1.13514	-0.753745	11.761	0.000604858	0.0235596	1760	5	5365597	5367612	-
AT4G15100	1.36179	-0.305434	11.7521	0.000607734	0.023634	1581	4	8625830	8629620	+
AT1G69930	1.47582	-0.296059	11.4696	0.000707433	0.0261793	1087	1	26337481	26338818	-
AT3G62380	3.03979	-1.57014	11.4649	0.000709213	0.0261822	1247	3	23083523	23085035	-
AT3G47040	1.35913	-0.448378	11.3995	0.000734653	0.0269017	2243	3	17324102	17327152	-
AT1G34460	-1.19924	2.36331	11.388	0.000739213	0.0270037	3984	1	12595110	12602379	+
AT5G15180	5.19351	-1.89056	11.3775	0.000743408	0.0270603	1321	5	4930425	4932406	+
AT5G28210	1.36316	-0.438543	11.2654	0.000789666	0.0284059	1878	5	10188586	10190463	+
AT1G20925	1.19784	0.453956	11.2114	0.000812967	0.0290731	1492	1	7289973	7292580	+
AT5G03260	1.43817	2.09521	11.1643	0.000833845	0.029379	1937	5	777021	779424	-
AT1G20180	2.09617	-0.720097	11.1526	0.000839129	0.0294913	1515	1	6996176	6997943	+
AT3G14710	2.02383	-1.39506	11.112	0.000857732	0.0300587	1402	3	4941481	4943064	+
AT4G20450	1.81029	-0.102568	11.0845	0.000870546	0.0304206	2915	4	11023918	11029090	-
AT1G69325	1.57263	-1.09876	11.0722	0.000876298	0.0305444	522	1	26063187	26063877	+
AT1G10810	-1.06443	-0.362036	11.0627	0.00088083	0.0306486	1622	1	3599083	3600877	+
AT3G56360	1.26518	5.47475	11.0435	0.000889989	0.0308783	1416	3	20896332	20897747	+
AT4G18780	1.04985	4.00122	11.02	0.000901361	0.0308798	3347	4	10312624	10316886	-
AT4G33810	1.64296	-0.0342377	10.9225	0.000950035	0.0317953	2342	4	16213174	16216310	-
AT3G19390	1.22341	5.39928	10.9167	0.000952993	0.0318024	1900	3	6722825	6725110	+
AT5G39810	4.28377	-2.38	10.9083	0.000957324	0.0318774	1104	5	15937278	15938458	-
AT1G54790	1.16788	0.495074	10.8843	0.00096982	0.0321012	1911	1	20440979	20444066	-
AT5G60020	1.21683	3.41668	10.8406	0.000992973	0.0326028	2090	5	24167996	24170462	+
AT1G43610	-2.45354	-2.49615	10.8308	0.000998253	0.0327323	768	1	16424578	16425345	+
AT2G47550	1.83635	2.05645	10.7626	0.00103569	0.0335565	1966	2	19508929	19511792	+
AT2G37750	1.24263	2.52643	10.7094	0.00106594	0.0342719	723	2	15830870	15831592	+
AT5G27370	4.81178	-2.11438	10.6726	0.00108734	0.0346491	576	5	9667311	9667886	+
AT4G28930	4.28645	-2.37959	10.6717	0.00108788	0.0346491	528	4	14271072	14271652	+
AT1G65690	1.2075	0.575346	10.6675	0.00109035	0.0346518	1251	1	24431417	24433165	-
AT4G16620	1.26071	2.39887	10.5265	0.00117676	0.0363445	1957	4	9357844	9360239	-
AT1G56410	1.36597	-0.385854	10.4951	0.00119691	0.0366688	1854	1	21117147	21119241	+
AT1G30350	1.23271	5.02883	10.4827	0.00120497	0.0367058	1305	1	10709999	10711667	-
AT5G19880	-1.01147	1.396	10.4241	0.00124381	0.0375152	1250	5	6720384	6722477	-
AT1G61710	1.82623	-1.05382	10.3465	0.00129717	0.0386954	1209	1	22788859	22790576	-
AT1G51035	3.51026	-1.79178	10.2078	0.00139847	0.040259	477	1	18917415	18917891	+
AT4G18425	2.07858	0.933511	10.174	0.00142435	0.0407021	1075	4	10181190	10182264	-
AT3G52440	1.93128	-0.732184	10.144	0.00144772	0.0411774	1178	3	19435122	19436299	+
AT2G20560	-1.30408	2.81104	10.116	0.00146989	0.0415664	1533	2	8848130	8850111	-
AT3G50220	1.42204	1.47537	10.0702	0.00150684	0.0421301	1393	3	18617424	18618816	-
AT5G61600	-1.15618	4.18089	10.07	0.00150705	0.0421301	1389	5	24766344	24767732	-
AT2G17940	1.08386	0.752364	10.0494	0.00152398	0.0425065	824	2	7802825	7803959	+
AT4G01640	4.12651	-2.45373	10.0296	0.0015404	0.0426625	903	4	702563	703600	+
AT5G19100	1.07792	0.0971971	10.0029	0.00156294	0.0429561	1660	5	6408007	6409666	-
AT3G51325	1.31199	0.552163	9.93675	0.00162011	0.0440329	1431	3	19051829	19053259	+
AT1G49000	1.11656	1.26731	9.92268	0.00163255	0.044289	1219	1	18123071	18124289	-
AT5G06875	4.04212	-2.49169	9.84238	0.00170536	0.0452548	387	5	18903952	18904338	+
AT2G38690	1.17537	1.18774	9.83197	0.00171504	0.0453532	935	2	16176631	16177754	-
AT1G51210	1.56503	0.39448	9.82113	0.00172518	0.0455721	1566	1	18987702	18989267	+
AT1G11190	1.15916	4.05139	9.78873	0.00175584	0.0461328	1274	1	3750066	3752780	-
AT2G36760	3.06379	-1.54968	9.78364	0.00176072	0.0462113	1628	2	15412967	15414594	-
AT5G19600	1.13033	4.45242	9.59469	0.00195141	0.0498782	2359	5	6612815	6617047	-
AT5G26250	2.05371	-1.59132	9.5816	0.00196537	0.0500259	1644	5	9196758	9198801	+
AT2G09475	1.83119	-1.53112	9.57469	0.00197278	0.0500582	186	2	18044316	18044778	-
AT1G14780	1.09737	0.299015	9.54388	0.00200617	0.0505386	2374	1	5090809	5094152	+
AT4G16857	-1.00231	3.17525	9.54155	0.00200872	0.0505508	1346	4	9482429	9483913	-
AT2G02835	-2.32971	-2.53512	9.51784	0.00203484	0.0508828	597	2	820437	821291	-
AT3G08635	-1.59335	-1.8238	9.51162	0.00204175	0.0509105	288	3	20794718	20795005	+
AT1G58370	1.03974	2.96542	9.50226	0.00205219	0.0510667	3262	1	21684263	21688359	+
AT2G19970	-1.17789	-0.367363	9.49651	0.00205863	0.051175	926	2	8623699	8624624	-
AT2G05910	1.37249	-0.428295	9.45033	0.00211111	0.0518472	1064	2	2258281	2259633	-
AT2G14560	-1.3672	3.43876	9.3642	0.00221264	0.0531297	2232	2	6213617	6215932	+
AT2G18938	-1.6407	-1.59927	9.35296	0.00222626	0.0531937	789	2	8202216	8203004	+
AT5G38490	1.33334	-0.469894	9.31181	0.00227682	0.0537579	1461	5	15411672	15413132	-
AT1G21100	2.89377	-2.14589	9.30426	0.00228622	0.0539279	1545	1	7386762	7388512	-
AT4G21200	-1.12566	-0.3519	9.29411	0.00229892	0.054114	1486	4	11302682	11306770	+
AT1G54550	1.4493	-0.685244	9.25307	0.00235101	0.0546818	1336	1	20369651	20370986	+
AT4G04075	-2.05877	-2.2133	9.25252	0.00235171	0.0546818	379	4	973174	973552	-
AT5G59120	1.23932	5.31217	9.19731	0.00242372	0.0558779	2487	5	23864672	23868083	-
AT1G54860	1.14717	3.67296	9.16594	0.00246561	0.056629	1065	1	20457257	20458631	-
AT5G48920	3.07579	-0.858941	9.1611	0.00247214	0.0566739	922	5	19835337	19836258	+
AT1G32992	1.57805	-0.985518	9.1549	0.00248054	0.0568131	271	1	11957460	11957730	+
AT2G45040	1.19765	1.6399	9.09936	0.00255698	0.0580747	1446	2	18577500	18578945	+
AT4G34320	1.2372	0.020229	9.07456	0.0025919	0.0585415	1946	4	16420416	16423986	+
AT4G21490	1.39489	2.90115	9.04903	0.00262835	0.058908	2092	4	11436326	11439506	-
AT1G02335	1.89108	1.7962	9.04785	0.00263004	0.058908	990	1	463754	464981	-
AT5G37470	1.16204	1.16365	9.02878	0.00265762	0.0589909	1971	5	14861453	14863423	-
AT4G11540	1.20726	-0.432584	8.98989	0.00271478	0.0597351	1695	4	6990861	6992555	-
AT4G09153	-2.97129	-2.84559	8.98459	0.00272266	0.0597351	307	4	5835020	5835413	+
AT2G47360	1.51069	0.337474	8.94653	0.00277997	0.0604378	1273	2	19437648	19438920	+
AT4G14530	1.17954	0.0562034	8.93307	0.00280054	0.060623	961	4	8343239	8344199	-
AT5G02090	1.39746	0.372499	8.90814	0.00283902	0.0609168	939	5	411981	412919	-
AT1G17060	1.12857	-0.687627	8.8544	0.00292383	0.0619626	1980	1	5832094	5835488	-
AT4G03370	1.0453	-0.281301	8.82602	0.00296966	0.0626155	888	4	1478078	1478965	-
AT2G36750	1.02027	1.14597	8.81645	0.00298527	0.0626936	1689	2	15410376	15412064	-
AT1G56660	-1.50232	3.26473	8.81233	0.00299202	0.0626936	2326	1	21237839	21241014	+
AT3G11773	-1.35636	-1.66143	8.77683	0.0030508	0.0636195	1122	3	3722892	3724013	-
AT1G74820	-1.70139	-0.741005	8.77397	0.0030556	0.0636654	772	1	28111808	28112579	-
AT4G04025	2.71152	-1.76893	8.75281	0.00309125	0.0641349	557	4	1934009	1934635	-
AT5G35945	-1.09152	-0.226516	8.67362	0.00322848	0.065765	393	5	14093675	14094286	+
AT1G64020	2.83248	-2.17751	8.66988	0.00323512	0.065765	467	1	23751655	23752121	-
AT5G05410	-1.3295	3.87197	8.5637	0.00342933	0.0678536	1651	5	1602205	1604112	+
AT3G02020	1.51192	0.476709	8.52959	0.00349419	0.0685965	5106	3	337712	343912	-
AT2G30766	3.012	-0.314071	8.47847	0.00359374	0.0697279	1995	2	13107583	13110480	+
AT2G29600	2.83787	-1.69981	8.47427	0.00360206	0.0697624	2057	2	12655151	12657296	+
AT4G10250	-1.814	-1.33487	8.45194	0.00364655	0.070117	1035	4	6370338	6371372	+
AT4G35710	2.94294	-2.11479	8.41211	0.0037273	0.0709534	852	4	16925301	16926152	+
AT5G38260	1.44248	-0.972941	8.41208	0.00372737	0.0709534	1917	5	15283692	15285837	-
AT2G43150	-1.11352	3.06554	8.38313	0.0037872	0.0715909	1411	2	17945662	17947155	+
AT2G18970	-2.94611	-2.84692	8.36092	0.00383377	0.0721689	531	2	8229116	8229755	+
AT2G36780	1.4052	-0.803675	8.35727	0.00384146	0.0721706	2028	2	15417364	15419391	-
AT5G22799	-1.07994	1.17961	8.29652	0.00397211	0.0739998	720	5	7613398	7614541	+
AT5G42930	1.77537	-0.642237	8.28683	0.00399336	0.0742825	1805	5	17210533	17214220	-
AT2G16130	1.20292	3.07562	8.28226	0.00400343	0.0743021	1878	2	7002172	7004235	+
AT3G25011	-1.29817	-0.521533	8.26275	0.00404667	0.0749302	558	3	9112961	9113518	-
AT5G00765	-1.06566	-1.02073	8.25251	0.00406957	0.0749977	119	5	146623	146741	-
AT1G10747	1.04495	-0.2212	8.24691	0.00408213	0.0750775	446	1	3574312	3574830	+
AT2G42180	1.40098	0.571843	8.22797	0.00412497	0.0754612	1040	2	17580917	17581956	-
AT1G06810	2.1683	-1.53094	8.2078	0.00417107	0.0759279	620	1	2091738	2092539	-
AT1G06017	-1.90105	-2.34702	8.17712	0.0042422	0.0765676	297	1	9247263	9247559	-
AT2G24670	-1.7939	-2.21378	8.16119	0.00427962	0.0770301	899	2	10492669	10493567	+
AT2G39790	1.8948	-1.12777	8.1561	0.00429165	0.0770919	723	2	16594833	16595800	+
AT2G01023	2.76199	-2.20932	8.13147	0.00435035	0.0773356	120	2	9648	9767	-
AT2G16040	-1.39076	-1.25137	8.09363	0.0044421	0.0784537	1238	2	6976017	6977683	+
AT4G05260	2.05459	-1.19281	8.08883	0.00445388	0.0786049	780	4	2693680	2694459	+
AT1G09380	1.21164	2.75807	8.06944	0.00450181	0.0790515	1641	1	3026062	3029549	-
AT1G16130	1.25252	-0.99839	8.06565	0.00451122	0.07916	2753	1	5525293	5528212	+
AT1G06883	2.31719	-0.828165	8.05209	0.00454512	0.0795834	1027	1	12995687	12996713	-
AT3G24500	-1.12599	3.34304	8.04069	0.00457381	0.0798285	1206	3	8918267	8919683	+
AT4G17700	2.32907	-1.99972	8.04005	0.00457543	0.0798285	847	4	9854322	9855745	+
AT3G46890	1.01067	-0.30677	8.01658	0.00463511	0.0802403	788	3	17266341	17267128	-
AT1G73260	4.36305	-2.34354	8.00639	0.00466126	0.080522	1185	1	27547098	27548282	-
AT5G66270	1.02233	0.407001	7.96255	0.00477552	0.081574	2044	5	26473086	26475839	-
AT1G35210	-1.3639	0.432442	7.94631	0.00481854	0.0820129	1094	1	12896582	12897675	-
AT5G42325	-2.54062	-2.61549	7.94405	0.00482458	0.0820129	702	5	16924102	16924851	-
AT1G71930	1.09639	-0.298463	7.90383	0.00493301	0.082927	1663	1	27074702	27077991	+
AT4G10603	1.13145	1.55774	7.89415	0.0049595	0.0830351	461	4	6550922	6551975	+
AT5G50550	2.13712	1.28717	7.8611	0.00505095	0.0839914	1673	5	20576733	20579103	+
AT3G25577	4.57511	-2.2408	7.83494	0.00512458	0.0847547	473	3	9291620	9292092	+
AT5G01685	4.0259	-2.49301	7.81596	0.00517869	0.0854764	419	5	3225306	3225724	-
AT1G04467	-1.05169	-0.675871	7.81244	0.00518878	0.0855274	472	1	1968861	1969332	+
AT4G38030	1.47619	-1.05667	7.73637	0.00541195	0.0881349	2137	4	17863073	17866730	-
ATCG00420	-1.08791	-0.963884	7.7317	0.00542597	0.0881739	477	Pt	48677	49153	-
AT4G01925	-1.05706	-1.0506	7.70354	0.00551127	0.088867	991	4	833063	834340	-
AT4G23882	-1.6544	-2.18191	7.69595	0.00553447	0.0890714	1081	4	12417553	12418893	+
AT4G08045	3.73911	-2.61448	7.69436	0.00553937	0.0890852	275	4	14345159	14345433	-
AT1G05310	2.44212	-0.775611	7.68304	0.00557421	0.0894392	1447	1	1550503	1552587	-
AT4G28088	1.2277	0.583543	7.66178	0.00564029	0.0898809	395	4	13961134	13961611	-
AT2G34270	1.11788	0.301309	7.63007	0.0057403	0.090722	1219	2	14468658	14469876	-
AT3G05655	2.83522	-2.17733	7.61821	0.00577817	0.0908697	214	3	11035510	11035723	-
AT4G08160	1.53839	0.653733	7.60888	0.00580815	0.0912481	2621	4	5159033	5162867	-
AT1G24650	1.40495	-0.998652	7.5913	0.00586506	0.0917296	2661	1	8734570	8737315	+
AT3G03555	-1.96902	-2.42018	7.57879	0.0059059	0.0921916	407	3	6117576	6117982	-
AT1G64210	1.16679	-0.0401726	7.56227	0.00596027	0.0923918	2109	1	23830688	23832863	+
AT1G05770	1.84225	-0.814275	7.55477	0.00598516	0.0926475	785	1	1725388	1726321	-
AT3G54700	1.17947	3.46109	7.52097	0.00609849	0.0933194	2002	3	20248214	20250948	-
AT3G20997	-2.05386	-2.49631	7.52045	0.00610023	0.0933194	231	3	7362743	7363081	-
AT5G44120	1.53541	-1.01233	7.51161	0.00613025	0.093603	1865	5	17756238	17758336	-
AT3G22080	1.06187	-0.477905	7.48624	0.00621721	0.0945179	978	3	7777818	7779243	-
AT2G05230	1.22631	0.35376	7.38654	0.0065714	0.0979779	2911	2	1899468	1902825	-
AT1G31620	1.26843	-1.19197	7.37766	0.00660391	0.0982494	336	1	11316941	11317894	+
AT5G46950	1.97045	-1.43225	7.3683	0.00663838	0.0984727	650	5	19059472	19060121	-
AT3G08360	2.63872	-2.2756	7.3391	0.00674705	0.0994541	356	3	19874222	19874577	-
AT3G23326	-1.38004	-1.89793	7.33851	0.00674927	0.0994541	290	3	8346367	8346656	+
AT1G68750	1.0016	3.99418	7.33418	0.00676557	0.0996343	3368	1	25822716	25828147	-
AT5G64590	2.11766	-1.55083	7.30694	0.00686887	0.100193	621	5	25822332	25823201	-
AT1G26200	-1.47116	-1.92287	7.30366	0.00688143	0.100314	1618	1	9063306	9065320	-
AT4G20230	-1.03087	-1.06263	7.23496	0.00714975	0.10317	2054	4	10924100	10926833	-
AT4G07635	3.62634	-2.65717	7.2269	0.00718192	0.10317	83	4	13333203	13333285	-
AT2G13463	3.62643	-2.65715	7.22659	0.00718317	0.10317	756	2	5609569	5610324	-
AT5G51790	-1.4603	-1.4966	7.21317	0.00723704	0.103723	1972	5	21039533	21041618	+
AT1G77145	1.80492	-1.74557	7.20125	0.00728529	0.104275	1530	1	28989838	28991454	-
AT4G34135	1.00238	3.93618	7.19559	0.00730828	0.104359	2285	4	16345150	16347434	-
AT5G54320	1.03989	-0.0985851	7.1849	0.00735196	0.1048	1110	5	22062805	22063914	+
AT3G19710	1.21367	0.710935	7.17032	0.00741196	0.105426	1451	3	6846969	6849582	-
AT3G52780	1.07927	1.53798	7.11487	0.0076447	0.10705	1708	3	19561260	19564350	-
AT4G01535	-2.72062	-2.89617	7.10966	0.00766695	0.107289	414	4	669339	669830	+
AT4G36520	-1.06548	4.6433	7.1027	0.00769677	0.107522	4414	4	17230589	17235580	-
AT1G08563	-1.48364	-1.97702	7.03404	0.00799747	0.109472	237	1	23253055	23253291	-
AT3G01835	-1.37429	-1.84698	7.00432	0.00813134	0.110076	632	3	1966225	1966856	-
AT5G44950	1.15447	-0.403645	6.99845	0.00815805	0.110092	1317	5	18151665	18153164	+
AT2G41850	2.12138	-1.01001	6.99025	0.0081955	0.110148	1748	2	17461655	17464242	-
AT5G19790	-1.77787	-2.3826	6.98838	0.00820406	0.110203	933	5	6689108	6690040	-
AT5G61890	1.10155	-0.64406	6.9806	0.00823979	0.110436	1261	5	24852322	24853941	-
AT3G47180	1.29144	-0.205661	6.97015	0.00828807	0.110542	817	3	17372731	17373547	-
AT2G21680	1.05931	-0.0770659	6.96416	0.00831585	0.110843	1290	2	9267730	9269019	+
AT5G40450	-1.10912	4.66333	6.92714	0.00848971	0.11195	9194	5	16184650	16195888	-
AT1G29090	1.35694	-0.663978	6.92165	0.00851585	0.112174	1443	1	10162795	10164452	-
AT1G17030	1.06105	3.8087	6.88769	0.00867912	0.113287	1727	1	5822309	5824464	+
AT5G55620	1.00728	3.50485	6.87818	0.00872545	0.11371	981	5	22530007	22530987	+
AT4G31710	-1.0093	-0.172159	6.87494	0.00874128	0.113855	2761	4	15349121	15352962	+
AT5G57400	1.54469	-1.13063	6.87293	0.00875109	0.113922	1090	5	23261985	23263479	-
AT5G28410	-2.04772	-2.49658	6.86621	0.00878408	0.114049	510	5	10358184	10359438	+
AT1G08047	-1.27407	-1.51821	6.86113	0.0088091	0.114313	330	1	20619552	20619881	+
AT4G07050	3.6222	-2.6577	6.85222	0.00885312	0.11458	607	4	11699821	11700427	+
AT5G67110	-1.53472	-2.14947	6.84303	0.00889879	0.114695	1030	5	26785106	26786431	-
AT2G48140	1.66493	-1.05501	6.82643	0.00898188	0.115131	932	2	19686333	19687664	+
AT5G48350	-1.21774	-1.32882	6.8262	0.00898304	0.115131	1139	5	19593217	19594441	+
AT5G45210	1.61478	-1.49181	6.82578	0.00898513	0.115131	2539	5	18295437	18298642	+
AT2G43795	-1.30361	-0.842681	6.80867	0.00907161	0.115875	844	2	18140944	18142435	-
AT4G39810	1.11225	0.0878119	6.79614	0.00913552	0.116266	964	4	18474481	18475804	-
AT1G07497	2.26016	-1.72194	6.78933	0.00917044	0.11659	228	1	17964762	17964989	-
AT5G56720	1.02157	1.10651	6.78171	0.00920967	0.116785	1227	5	22945419	22946807	+
AT1G05340	1.11863	1.01521	6.72365	0.0095143	0.119443	791	1	1558778	1559917	-
AT1G65760	1.61646	-1.32566	6.72315	0.00951694	0.119443	1089	1	24458591	24459715	+
AT3G48840	-1.68787	-2.24586	6.71977	0.00953501	0.119608	809	3	18112534	18114070	-
AT2G19850	-1.60671	-1.03604	6.70159	0.00963272	0.120279	1322	2	8568569	8569890	+
AT1G23965	-1.45931	-1.9245	6.69931	0.00964502	0.120371	1178	1	8480422	8481599	-
AT1G55980	-1.47463	0.986811	6.6398	0.0099725	0.12252	1595	1	20938899	20941884	-
AT1G51800	1.01724	1.94592	6.63488	0.0100001	0.122674	3036	1	19214072	19218053	+
AT2G41590	-1.66879	-1.68571	6.5916	0.0102461	0.124752	1646	2	17343360	17345005	+
AT4G26730	3.4981	-2.70207	6.58986	0.0102561	0.124752	627	4	13472579	13473309	+
AT4G12530	-1.41836	0.198473	6.55971	0.0104314	0.125919	730	4	7427834	7428563	-
AT4G05005	-2.36661	-2.79751	6.5465	0.0105091	0.126135	208	4	2451874	2452081	-
AT3G10430	1.0397	0.973591	6.5394	0.0105511	0.126515	1113	3	3242750	3243862	-
AT2G39200	1.09897	-0.340507	6.53136	0.0105989	0.126839	2091	2	16356041	16359943	-
AT2G32130	-2.47311	-2.35038	6.49719	0.0108045	0.12821	721	2	13654805	13655525	-
AT1G32140	1.52531	-0.722131	6.48957	0.0108509	0.128659	1776	1	11562742	11564833	-
AT5G25130	1.10494	0.345518	6.47803	0.0109216	0.129105	1759	5	8668232	8670237	+
AT4G01435	-1.74878	-2.31169	6.47694	0.0109283	0.129105	674	4	591825	592592	-
AT5G28340	-1.1518	-0.6569	6.46315	0.0110134	0.129457	1308	5	10314118	10317160	+
AT2G29860	2.63726	-2.27547	6.44659	0.0111166	0.130293	723	2	12737666	12738388	-
AT3G23727	1.03397	1.54742	6.44396	0.011133	0.130369	602	3	8544798	8545613	+
AT1G18770	-2.15587	-2.70477	6.40231	0.0113972	0.131993	321	1	6473370	6474048	-
AT5G52490	1.52575	-0.709875	6.40138	0.0114032	0.131993	879	5	21298857	21300239	+
AT1G08115	-2.37577	-2.79725	6.39934	0.0114162	0.132034	165	1	2538074	2538238	-
AT3G03530	1.07574	-0.128479	6.39622	0.0114364	0.132059	1930	3	842499	845096	-
AT5G09570	2.16136	4.26236	6.38686	0.0114968	0.132447	907	5	2970498	2972222	+
AT3G46614	-1.01526	-0.558847	6.38543	0.0115061	0.132447	1118	3	17169402	17171044	-
AT1G16635	3.49715	-2.70212	6.35243	0.0117221	0.133676	866	1	5685503	5686368	-
AT1G57650	1.3398	-1.12927	6.33883	0.0118123	0.134328	2534	1	21351166	21354311	+
AT4G14060	-2.0169	-2.6172	6.33801	0.0118178	0.134328	828	4	8107254	8108379	+
AT4G30730	1.39901	-1.47121	6.32963	0.0118737	0.134651	416	4	14976418	14976940	-
AT2G21930	1.63813	-1.32545	6.32672	0.0118932	0.13481	1538	2	9347641	9349178	-
AT2G08215	-2.36302	-2.79784	6.31517	0.0119709	0.135502	238	2	11941296	11941533	+
AT2G07605	-1.55394	-2.21309	6.28742	0.0121598	0.136817	92	2	9560355	9560446	+
AT1G33710	-1.73028	-2.31231	6.27761	0.0122273	0.13745	633	1	12219657	12220289	+
AT4G01760	1.27849	-0.72266	6.26466	0.012317	0.137889	2170	4	759055	761224	-
AT4G01340	-2.15394	-2.70466	6.24416	0.0124603	0.138605	681	4	554539	556961	+
AT4G04745	1.58379	-1.35997	6.23804	0.0125035	0.1389	830	4	2412618	2413447	-
AT5G00940	-2.09679	-2.49403	6.21074	0.0126977	0.140354	429	5	1030430	1031043	+
AT1G60300	1.04758	0.140179	6.19452	0.0128146	0.141389	969	1	22229780	22230748	-
AT3G23180	2.41396	-2.37893	6.1761	0.0129488	0.142391	1103	3	8276808	8278561	+
AT4G21440	1.28148	-0.985816	6.16514	0.0130292	0.142775	1396	4	11418199	11419769	-
AT5G09560	1.08164	1.04939	6.15172	0.0131285	0.143364	1823	5	2967170	2969491	+
AT5G00755	-1.22533	-1.70481	6.12788	0.0133066	0.144353	83	5	142551	142633	-
AT1G60340	1.31184	-0.0389536	6.10277	0.013497	0.145569	1116	1	22238734	22240399	-
AT1G76240	1.00209	2.26024	6.10183	0.0135042	0.145583	1228	1	28602705	28603932	-
AT3G45580	1.21051	-0.853834	6.03221	0.0140471	0.149394	1227	3	16729989	16731511	-
AT1G23201	1.83128	-1.97382	6.02765	0.0140835	0.149511	932	1	8230047	8230978	+
AT2G35615	-1.68493	-2.09231	6.02129	0.0141343	0.149688	1443	2	14959386	14960828	+
AT5G64687	1.06654	-0.95962	6.01774	0.0141628	0.149861	1611	5	25858584	25861909	+
AT4G20000	2.41669	-2.38001	5.98076	0.0144628	0.151704	1026	4	10838310	10839335	+
AT4G40100	1.15255	0.961347	5.97236	0.0145318	0.152157	678	4	18583244	18584524	+
AT5G25425	-1.70547	-1.95257	5.95362	0.0146871	0.152877	591	5	8848549	8849235	+
AT5G24110	1.304	-0.97077	5.94829	0.0147316	0.153149	1290	5	8153115	8154710	-
AT1G47400	1.5256	0.354929	5.94137	0.0147895	0.153356	779	1	17385707	17386485	+
AT1G04913	-1.6115	-2.34703	5.92758	0.0149057	0.153649	434	1	4011060	4011493	-
AT3G06285	2.06116	-2.1466	5.89521	0.0151821	0.154931	256	3	13313727	13313982	-
AT1G45100	1.47295	-1.74693	5.88568	0.0152645	0.155448	1494	1	17050631	17052189	+
AT5G37230	1.47209	-1.74595	5.88215	0.0152951	0.155521	806	5	14735116	14735921	+
AT1G23300	-2.24117	-1.66739	5.85755	0.0155104	0.156658	2436	1	8262939	8266048	-
AT5G27765	3.35877	-2.74812	5.85718	0.0155136	0.156658	388	5	9834152	9834968	+
AT4G03930	-1.03898	-0.805034	5.85215	0.015558	0.156869	1575	4	1870422	1872387	+
AT5G12030	-2.76331	0.578973	5.84347	0.015635	0.157166	882	5	3883957	3884838	-
AT4G04840	3.72898	-2.61481	5.8171	0.0158711	0.158652	1036	4	2449434	2451651	+
AT4G04690	1.13723	-0.0774984	5.80829	0.0159508	0.159315	1137	4	2373999	2375135	-
AT3G04903	3.50212	-2.70172	5.80762	0.0159569	0.159315	264	3	1350510	1350989	+
AT4G25480	1.00175	4.62012	5.77913	0.0162176	0.160542	1391	4	13018010	13019400	-
ATMG01030	3.35907	-2.74803	5.74497	0.0165359	0.162182	321	Mt	264113	264433	-
AT1G19210	-1.33889	1.38299	5.67851	0.017174	0.165914	895	1	6626794	6627688	-
AT1G10220	-1.37857	-1.89774	5.67443	0.0172139	0.165945	1200	1	3351923	3353122	+
AT4G23320	-1.66164	-1.79906	5.66338	0.0173227	0.166364	2031	4	12189089	12191704	-
AT5G08875	-1.37801	-1.95026	5.65488	0.0174069	0.166755	197	5	23698830	23699026	-
AT3G13403	3.49973	-2.70188	5.65173	0.0174382	0.166929	174	3	4358537	4358826	-
AT4G08190	1.55987	-1.51056	5.65125	0.0174429	0.166929	384	4	5174523	5175476	-
AT3G06785	-1.04646	-1.136	5.64325	0.0175227	0.167627	422	3	16029165	16029586	+
AT1G08333	-1.62466	-2.18292	5.63866	0.0175686	0.167835	228	1	22346819	22347046	-
AT4G27220	1.08228	-1.20821	5.6344	0.0176114	0.167835	3179	4	13633941	13637119	-
AT5G46960	1.08788	0.0112324	5.62407	0.0177155	0.168222	669	5	19062146	19062814	-
AT5G52940	6.45681	2.90632	5.61294	0.0178283	0.16874	1500	5	21472103	21473602	+
AT5G22170	1.22769	-0.622891	5.60496	0.0179097	0.168855	540	5	7350575	7351190	+
AT2G41730	4.93005	1.00188	5.5973	0.0179882	0.169039	965	2	17409370	17410334	+
AT5G39870	-1.07438	2.28377	5.54513	0.0185322	0.171775	1128	5	15968589	15970046	-
AT2G29770	1.34553	0.425131	5.54136	0.0185722	0.172016	1363	2	12715411	12716875	-
AT5G05500	1.83642	-1.97374	5.52071	0.0187926	0.172959	869	5	1629610	1630478	+
AT3G43710	1.27626	-1.55091	5.48403	0.0191909	0.174964	1137	3	15605608	15606744	+
AT4G26340	1.0813	-0.517389	5.46027	0.0194536	0.176441	1291	4	13324130	13325590	+
AT3G13140	1.27386	-1.55145	5.45639	0.0194969	0.176569	703	3	4226654	4227528	-
AT2G45130	1.14792	0.00687246	5.44985	0.01957	0.177034	916	2	18606410	18607853	+
AT5G04200	1.55783	0.712321	5.43529	0.0197338	0.177728	1301	5	1153740	1155040	+
AT3G04320	1.04915	-0.815967	5.43365	0.0197524	0.177821	979	3	1143694	1144672	+
AT5G54450	5.93971	1.34034	5.43137	0.0197781	0.177931	1107	5	22108273	22109379	-
AT5G60310	-1.09948	-1.61803	5.41149	0.0200046	0.178849	2138	5	24268011	24270269	+
AT5G43510	3.20821	-2.79531	5.40722	0.0200536	0.179157	342	5	17474049	17474485	+
AT2G30760	3.74346	-2.61414	5.39283	0.0202196	0.179688	279	2	13105770	13108221	-
AT1G09350	1.20215	0.971419	5.39064	0.0202451	0.179751	1546	1	3019639	3021443	+
AT4G18720	1.71013	-1.61356	5.38186	0.0203471	0.180265	801	4	10299945	10301228	+
AT5G02210	1.03955	-0.548588	5.37984	0.0203708	0.180366	486	5	439253	439874	-
AT1G31163	3.64424	-2.65661	5.36929	0.0204943	0.181109	1031	1	11128732	11130239	-
AT1G05083	-1.01787	-1.49571	5.36397	0.020557	0.181336	698	1	4920783	4921480	+
AT4G32810	1.24887	-1.43323	5.33125	0.0209464	0.183185	2104	4	15828228	15831492	+
AT1G44940	-1.87898	-2.45488	5.32039	0.0210774	0.183936	261	1	16994155	16995044	+
AT3G17152	-1.40366	-2.12076	5.31644	0.0211251	0.184109	669	3	5848787	5849660	+
AT2G14945	3.21088	-2.79487	5.30717	0.0212378	0.184875	399	2	6438504	6439144	-
AT2G45420	1.6004	-1.67748	5.28225	0.0215438	0.186551	1326	2	18718348	18720729	+
AT4G33900	1.64441	-1.65702	5.2748	0.0216363	0.1869	1140	4	16251572	16252711	-
AT2G05705	-1.65158	-2.41815	5.25565	0.0218756	0.187887	280	2	5021920	5022199	-
AT1G47130	-1.38633	-2.0621	5.22266	0.0222944	0.189935	210	1	17291755	17292755	+
AT4G12330	2.47648	-2.34396	5.19956	0.0225926	0.191092	1941	4	7317508	7319774	-
AT2G02000	1.72215	-2.02896	5.18804	0.0227428	0.191506	1711	2	469370	472070	-
AT1G07476	1.99191	-2.1775	5.18801	0.0227433	0.191506	945	1	2295553	2296497	+
AT3G25810	-1.11644	3.11426	5.17362	0.0229324	0.192148	1996	3	9430762	9434000	+
AT3G59884	-1.70224	-2.49417	5.17324	0.0229374	0.192148	177	3	22122760	22122936	-
AT3G15860	2.33162	-2.41673	5.15772	0.0231433	0.192979	513	3	5361207	5361719	-
AT3G29305	-1.63389	-2.42007	5.15743	0.0231471	0.192979	381	3	11248672	11249491	-
AT4G20790	1.04879	-0.211752	5.15133	0.0232286	0.193263	1557	4	11134775	11136423	-
AT2G04325	1.03633	-0.28201	5.14717	0.0232843	0.193398	266	2	792541	792806	-
AT1G17300	1.72871	-2.02911	5.13673	0.0234247	0.193972	1053	1	5926636	5927784	+
AT2G31945	1.41441	-1.30674	5.12156	0.0236303	0.195014	833	2	13581534	13582366	+
AT2G19990	1.98978	-2.17779	5.10905	0.0238013	0.19583	832	2	8629857	8630688	-
AT4G27530	2.00152	-2.17738	5.10678	0.0238325	0.195956	535	4	13752633	13753257	+
AT3G21490	3.20609	-2.79545	5.10398	0.023871	0.196029	411	3	7573065	7573669	+
AT3G43190	1.19212	-1.47164	5.09184	0.0240387	0.196922	2949	3	15179010	15184105	-
AT3G49130	-2.17054	-2.34955	5.07755	0.0242376	0.19789	924	3	18210453	18211708	+
AT4G03845	3.20347	-2.79567	5.0681	0.0243701	0.198441	269	4	447309	447577	-
AT3G06555	3.2048	-2.79555	5.06622	0.0243966	0.198519	218	3	15170449	15170666	-
AT4G13580	2.24643	-2.45413	5.06382	0.0244304	0.198519	955	4	7900374	7901328	+
AT3G24850	1.172	-1.05609	5.06049	0.0244773	0.198587	1080	3	9071105	9072184	+
AT2G47520	4.70765	1.18135	5.04838	0.024649	0.199319	843	2	19502776	19503702	-
AT1G31080	1.79197	-2.00055	5.04378	0.0247144	0.199657	1068	1	11091832	11092899	+
AT5G22570	-1.69022	-2.49516	5.01891	0.0250719	0.201143	1306	5	7495455	7496990	-
AT1G63205	1.1566	-1.25648	5.01595	0.0251148	0.201324	570	1	23437689	23438677	-
AT5G19870	2.30132	-2.02841	5.00724	0.0252415	0.201841	1146	5	6715965	6717110	-
AT2G11405	-2.42413	-2.94879	4.99456	0.0254272	0.202737	348	2	4543175	4543522	+
AT1G24388	-2.42388	-2.94876	4.99363	0.0254408	0.202737	414	1	8648099	8648694	-
AT5G08585	-2.42388	-2.94876	4.99363	0.0254408	0.202737	210	5	22887447	22887656	+
AT2G32660	1.84718	-1.52984	4.97346	0.0257391	0.204218	2599	2	13853699	13856297	-
AT3G26870	3.20783	-2.79527	4.94916	0.0261034	0.205973	393	3	9903288	9903680	-
AT5G05150	1.86717	-2.24214	4.92862	0.0264154	0.207098	1267	5	1524699	1526199	-
AT4G19038	-1.07944	-0.338442	4.92341	0.0264952	0.207458	541	4	10429871	10431042	-
AT5G50580	2.85297	2.84	4.91796	0.0265789	0.207681	1474	5	20585349	20587761	+
AT4G00970	1.22412	0.37578	4.91571	0.0266135	0.207681	2418	4	418327	421885	+
AT1G04817	-1.32155	-2.03133	4.9008	0.0268443	0.208498	438	1	3575377	3575814	+
AT2G34280	1.11559	-1.19257	4.8999	0.0268582	0.208498	1637	2	14470201	14471837	-
AT1G59530	1.86636	-2.24208	4.88592	0.0270766	0.20933	519	1	21868190	21868708	+
AT4G25930	5.87592	1.27873	4.8839	0.0271083	0.209435	1104	4	13168127	13169393	+
AT1G71000	-1.17164	0.451417	4.88271	0.0271269	0.209435	1194	1	26768792	26770177	-
AT2G04050	4.76454	2.25708	4.88232	0.0271332	0.209435	1835	2	1337180	1339468	-
AT5G03860	1.67618	-2.05719	4.87328	0.0272756	0.209742	2054	5	1032099	1034973	-
AT5G12880	1.86498	-2.24245	4.8657	0.0273956	0.21007	669	5	4068426	4069094	-
AT4G38880	1.07189	-0.654369	4.86142	0.0274638	0.210395	1599	4	18134116	18135714	+
AT1G07493	3.19911	-2.79583	4.85162	0.0276202	0.21051	275	1	17961498	17961772	-
AT1G70390	-1.14305	-1.72853	4.84841	0.0276716	0.21051	999	1	26529171	26530282	-
AT4G33070	1.14016	2.98465	4.83625	0.0278675	0.211042	2213	4	15952257	15954803	-
AT1G09663	-1.69139	-2.49481	4.82481	0.0280529	0.211712	383	1	28812404	28812786	+
AT5G56960	2.12872	-2.11609	4.8242	0.028063	0.211712	2125	5	23038389	23041617	-
AT5G03395	-2.12197	-2.84608	4.82307	0.0280812	0.211712	521	5	7421048	7421568	+
AT3G11150	1.61345	-2.08618	4.81153	0.02827	0.212132	1352	3	3492804	3494653	-
AT2G24285	1.67606	-2.05769	4.81143	0.0282715	0.212132	633	2	10337192	10337824	-
AT1G66100	3.73968	-2.6143	4.80517	0.0283744	0.212576	992	1	24605538	24606722	-
AT3G63350	-1.70718	-2.31336	4.80436	0.0283878	0.212576	1081	3	23399236	23400812	+
AT3G59170	1.12573	-0.560662	4.80166	0.0284324	0.212717	1422	3	21878167	21879799	+
AT2G43670	-1.13701	-1.87194	4.78906	0.0286411	0.213209	595	2	18105085	18106043	+
AT5G28820	-1.94761	-2.75015	4.78295	0.0287429	0.213715	519	5	10831799	10832532	+
AT1G50680	1.12529	-0.830955	4.78232	0.0287534	0.213715	1014	1	18777601	18778614	-
AT4G26350	1.01677	-0.560243	4.76776	0.0289976	0.214836	1296	4	13326853	13328315	+
AT1G06133	-1.99717	-2.61801	4.76017	0.0291257	0.215565	214	1	9882237	9882450	+
AT2G47950	1.12931	-1.08619	4.74929	0.0293105	0.216395	901	2	19624022	19624922	+
AT4G32105	1.09209	-0.109376	4.73674	0.029525	0.217327	632	4	15513214	15514087	-
AT1G66040	1.09634	-1.20874	4.73198	0.0296067	0.217677	2028	1	24583740	24586760	-
AT5G08135	1.11944	-0.827555	4.73055	0.0296314	0.217792	315	5	21985695	21986009	+
AT1G15015	2.33028	-2.41684	4.72839	0.0296686	0.2178	843	1	5172081	5172923	+
AT5G58610	1.00072	2.93357	4.72756	0.0296829	0.2178	4215	5	23686079	23691394	-
AT3G22337	3.03862	-2.84411	4.7232	0.0297583	0.218005	519	3	7896819	7897426	+
AT3G08045	-2.14152	-2.84495	4.71113	0.029968	0.218607	291	3	18230891	18231181	-
AT4G18180	1.06354	-0.721787	4.71075	0.0299746	0.218607	1796	4	10065291	10067521	+
AT4G21366	-1.29157	-1.82255	4.70776	0.0300268	0.218772	339	4	11383541	11383955	+
AT2G20800	2.96131	3.01721	4.70536	0.0300688	0.218772	2076	2	8953057	8955831	-
AT5G18270	1.1857	1.12615	4.7025	0.0301188	0.219006	1605	5	6040919	6043014	-
AT3G05915	-2.11726	-2.84595	4.69782	0.0302009	0.219212	205	3	11486819	11487023	+
AT1G04187	1.08336	-1.30822	4.66661	0.0307545	0.221391	134	1	875056	875189	-
AT3G56891	2.16193	-2.08592	4.64255	0.0311885	0.223071	702	3	21064088	21064986	-
AT1G77235	-1.07911	-1.79765	4.63797	0.0312719	0.223498	309	1	29016520	29016828	+
AT4G20362	-1.04778	-1.3481	4.61861	0.0316268	0.224807	2206	4	10989908	10992242	-
AT5G42965	-1.68388	-2.49556	4.61721	0.0316527	0.224807	404	5	17236736	17237139	+
AT2G08255	3.04006	-2.84399	4.60644	0.0318522	0.225575	397	2	12042707	12043103	-
AT4G34300	-1.75387	-2.57439	4.60537	0.031872	0.225598	943	4	16412773	16413715	+
AT1G07957	1.26842	-1.70095	4.59569	0.0320525	0.226338	88	1	20260311	20260398	+
AT1G07160	1.67787	-2.05807	4.59149	0.032131	0.226631	1539	1	2197854	2199773	-
AT4G25220	1.07394	-1.04371	4.58175	0.0323141	0.227276	1935	4	12920742	12922885	+
AT3G24065	3.21217	-2.79505	4.56176	0.0326935	0.228295	582	3	8690574	8691155	-
AT4G17580	1.27512	-1.55167	4.55803	0.0327646	0.228596	744	4	9789789	9791145	-
AT4G17220	1.35966	-1.49159	4.55204	0.0328796	0.228875	2069	4	9656652	9659576	-
AT5G39690	2.14817	-2.49225	4.54894	0.0329391	0.229063	885	5	15888171	15890187	+
AT2G42350	-1.20866	-2.06085	4.54431	0.0330283	0.229063	1300	2	17639001	17640300	+
AT5G24640	4.91322	-0.721001	4.53807	0.0331489	0.229494	544	5	8436352	8436895	+
AT2G05695	-1.93464	-2.75077	4.53721	0.0331655	0.229494	340	2	5009533	5009872	-
AT1G21360	-1.13381	-1.92287	4.53612	0.0331868	0.229566	1452	1	7481184	7483513	+
AT1G78840	1.39517	-1.79527	4.53527	0.0332033	0.229566	1439	1	29639290	29641018	-
AT3G10890	1.45996	1.16096	4.53121	0.0332821	0.229828	1368	3	3407332	3409000	-
AT3G10590	1.30573	-0.549857	4.53063	0.0332934	0.229828	853	3	3310208	3311327	-
AT1G65160	1.07376	-0.325696	4.53037	0.0332984	0.229828	515	1	24206156	24206987	+
AT1G31960	3.03334	-2.84468	4.52486	0.0334059	0.230181	522	1	11479133	11479654	-
AT2G08095	5.5115	-1.6956	4.52292	0.0334437	0.230312	357	2	10651084	10651440	+
AT3G05395	-1.945	-2.74979	4.50841	0.0337286	0.231296	224	3	10484191	10484414	+
AT1G76830	1.1328	-0.501043	4.5024	0.0338473	0.231662	1262	1	28844644	28845905	+
AT5G47300	-1.4977	-1.66257	4.48357	0.0342221	0.232853	1251	5	19198125	19199375	+
AT5G22190	2.1548	-2.49241	4.47343	0.0344258	0.23333	354	5	7354164	7354688	+
AT1G55330	2.15467	-2.49245	4.46406	0.0346152	0.233767	427	1	20648465	20648891	-
AT2G22750	1.05586	-1.32496	4.46379	0.0346206	0.233767	1404	2	9671673	9673928	+
AT1G07937	-2.10687	-2.84631	4.45979	0.0347017	0.234033	248	1	20093470	20093717	+
AT2G05400	2.66354	-2.2745	4.45777	0.0347427	0.234143	1504	2	1974886	1976570	+
AT2G27535	-1.50127	-2.45632	4.44918	0.0349179	0.234715	590	2	11765281	11766144	-
AT5G05290	3.50307	-2.70178	4.44624	0.0349782	0.234862	1029	5	1568694	1569915	+
AT2G21640	2.6309	4.14837	4.44298	0.0350451	0.235182	735	2	9254378	9255743	+
AT1G34790	1.42395	-1.77027	4.43733	0.0351612	0.235762	1160	1	12763902	12765686	+
AT3G55252	3.20901	-2.7952	4.43643	0.0351798	0.235762	595	3	20480728	20481322	-
AT2G08190	1.42628	-1.77093	4.43326	0.0352451	0.235897	303	2	11509082	11509384	-
AT5G62520	1.16887	0.638399	4.42379	0.0354413	0.236334	1783	5	25097944	25099907	+
AT1G48690	-1.56656	-2.27951	4.41856	0.03555	0.236623	1073	1	18008813	18010086	-
AT1G05533	-2.11089	-2.84641	4.41209	0.035685	0.237193	210	1	6961365	6961574	+
AT5G05880	1.0783	-1.02879	4.41094	0.0357092	0.237213	1699	5	1769527	1771737	+
AT3G04330	2.67094	-2.27409	4.40291	0.0358777	0.237998	794	3	1145723	1146516	+
AT4G29600	-1.21812	-2.05986	4.3935	0.0360761	0.238661	1015	4	14515487	14516501	+
AT3G01328	1.6231	-0.652119	4.37817	0.036402	0.23962	413	3	117218	117630	-
AT1G09513	-1.07827	-1.75164	4.35923	0.0368088	0.241005	329	1	28079103	28079431	-
AT3G02035	-1.46777	-2.0336	4.35695	0.0368583	0.241005	411	3	2458637	2459047	-
AT3G44970	1.15439	-1.49113	4.35439	0.0369137	0.241172	1938	3	16432286	16435124	+
AT5G42430	1.60263	-1.86971	4.33972	0.0372329	0.242521	1188	5	16971312	16972499	-
AT5G59940	1.23651	-1.43225	4.31998	0.0376675	0.244146	2259	5	24137225	24139483	+
AT4G08545	3.03299	-2.84454	4.31851	0.0377	0.244146	426	4	5436600	5439167	+
AT5G04045	3.03709	-2.84428	4.31442	0.0377906	0.244226	463	5	1093679	1094230	+
AT1G17990	-2.38257	-0.104164	4.30565	0.0379859	0.244971	1570	1	6192033	6194093	-
AT4G10595	-1.08045	-1.47676	4.30022	0.0381075	0.245384	491	4	6545340	6546616	+
AT5G56795	-1.02356	-1.49613	4.30009	0.0381102	0.245384	741	5	22971713	22972690	-
AT4G05100	1.37365	-1.49111	4.29491	0.0382267	0.245785	1317	4	2618372	2619947	+
AT1G14880	-1.31941	-2.03207	4.27848	0.0385979	0.247156	938	1	5132506	5133860	-
AT2G34990	-1.23203	-2.00287	4.26755	0.0388468	0.247668	1171	2	14750156	14751326	-
AT3G12910	1.21435	-1.59313	4.265	0.0389053	0.247829	1155	3	4109375	4110849	+
AT3G12585	-1.09884	-1.70449	4.22227	0.0398968	0.251226	73	3	3995097	3995169	-
AT4G10500	-1.65234	-2.34525	4.22084	0.0399305	0.251348	1358	4	6491017	6492578	+
AT5G36925	1.28584	-0.357286	4.21478	0.0400732	0.251793	879	5	14565476	14566439	-
AT4G23960	1.01322	-0.0742808	4.21029	0.0401795	0.252332	852	4	12444765	12445904	+
AT3G52320	1.33419	-1.81735	4.20121	0.0403951	0.252777	1173	3	19403020	19404192	-
AT5G67265	-1.01916	-1.68326	4.17832	0.0409443	0.253747	490	5	26839378	26839998	-
AT4G02180	1.34346	-1.65724	4.17197	0.0410979	0.254184	3131	4	959964	963678	+
AT2G35733	-1.52957	-2.53427	4.15744	0.041452	0.255142	192	2	15022676	15022867	-
AT3G04420	1.3522	-1.81812	4.15258	0.0415712	0.255431	1465	3	1172687	1174508	+
AT4G06315	-1.51365	-2.45515	4.15145	0.041599	0.255474	89	4	8712878	8712966	-
AT1G15150	-1.42731	-2.24597	4.14802	0.0416832	0.255734	2097	1	5212475	5215042	+
AT1G46840	1.31386	-1.39741	4.13928	0.0418989	0.256385	1428	1	17270185	17271706	+
AT2G33930	3.02799	-2.84472	4.13273	0.0420615	0.257078	72	2	14353656	14353727	+
AT2G08820	-1.33248	-2.03157	4.12971	0.0421366	0.257226	264	2	15403144	15403901	-
AT1G64930	1.34755	-1.25645	4.12873	0.042161	0.257311	2054	1	24120723	24122776	+
AT2G44250	1.72047	-2.30949	4.12386	0.0422826	0.257581	1376	2	18293457	18295536	+
AT4G12320	1.13084	-1.08528	4.11181	0.0425848	0.258606	2941	4	7313779	7316871	-
AT5G38610	1.04586	0.0668357	4.0967	0.0429671	0.259821	769	5	15460691	15461459	-
AT3G13276	-1.14508	-1.68432	4.09415	0.0430319	0.259868	269	3	4294341	4294860	+
AT1G04303	-1.40749	-2.06042	4.09351	0.0430482	0.259868	238	1	1388988	1389225	+
AT1G06877	-1.53559	-2.53412	4.08006	0.0433921	0.26077	124	1	12987190	12987313	+
AT5G07365	-1.20302	-2.11916	4.07433	0.0435396	0.260882	213	5	19987573	19987785	-
AT5G52930	3.61871	1.46254	4.07256	0.0435851	0.260957	1563	5	21470299	21471861	+
AT1G11362	-1.13612	-1.87224	4.07152	0.043612	0.260957	722	1	3824510	3825231	-
AT2G03130	5.78984	1.83108	4.05938	0.0439266	0.261779	470	2	940607	941076	+
AT4G25470	1.55189	2.29914	4.04954	0.0441833	0.262961	986	4	13015250	13016235	-
AT1G56415	2.84483	-2.89491	4.04241	0.0443705	0.263018	499	1	21119816	21120415	+
AT5G59385	2.84369	-2.8951	4.04143	0.0443962	0.263065	72	5	23953942	23954013	+
AT1G08213	2.8433	-2.89517	4.04109	0.0444051	0.263065	507	1	21616454	21616960	+
AT2G07115	2.84274	-2.89526	4.04061	0.0444177	0.263075	239	2	8278024	8278262	+
AT4G11653	-2.10115	-2.84699	4.03561	0.0445495	0.263346	289	4	7037084	7037372	-
AT3G05535	-1.9438	-2.74967	4.02855	0.0447365	0.263843	379	3	10712372	10712750	+
AT2G03580	3.02397	-2.84485	4.0227	0.0448917	0.263843	435	2	1093264	1094481	+
AT4G16260	1.87644	-2.24212	4.02248	0.0448976	0.263843	1445	4	9199972	9201643	-
AT1G06743	-1.16512	-1.77455	4.02053	0.0449495	0.263843	360	1	12384322	12385041	+
AT1G20800	1.31856	-1.2385	4.01188	0.0451807	0.264647	1263	1	7228718	7230240	-
AT1G65390	1.0633	0.629241	4.01025	0.0452245	0.26484	1732	1	24292372	24294740	+
AT4G01170	1.94197	-2.21007	4.00871	0.0452658	0.265019	1335	4	499497	500831	+
AT2G06805	3.03895	-2.84418	4.00136	0.0454637	0.265859	236	2	7382230	7382465	-
AT2G08735	1.07896	0.166923	3.99792	0.0455564	0.265979	460	2	14907257	14907716	+
AT3G09075	2.84684	-2.89467	3.99499	0.0456358	0.265979	334	3	21514366	21514957	+
AT1G14453	-1.30565	-2.2789	3.99458	0.0456467	0.265979	479	1	4947121	4947976	+
AT2G07667	-1.22184	-1.94936	3.99441	0.0456514	0.265979	1341	2	3364296	3366661	+
AT1G45242	2.8451	-2.89489	3.99414	0.0456587	0.265979	72	1	17160528	17160599	+
AT5G04145	2.84416	-2.895	3.99369	0.0456711	0.265979	491	5	9022836	9023326	+
AT5G44973	2.84351	-2.89509	3.99337	0.0456795	0.265979	474	5	18157610	18158264	-
AT2G08300	2.84348	-2.89509	3.99336	0.0456799	0.265979	445	2	12393105	12393718	-
AT3G03085	-1.06139	-1.05977	3.99222	0.0457108	0.266032	246	3	5156175	5156420	-
AT4G03170	1.35416	-1.25915	3.98622	0.0458737	0.266473	753	4	1400832	1401584	+
AT1G27610	-1.32867	-2.34629	3.97872	0.0460786	0.266967	907	1	9606968	9607996	-
AT2G13810	-1.32347	-2.34688	3.9782	0.0460928	0.266984	1571	2	5768417	5772266	+
AT4G14250	1.19518	-0.804785	3.94666	0.0469644	0.270178	1146	4	8211984	8213237	-
AT1G17615	1.55977	-2.11712	3.94216	0.0470903	0.270584	1379	1	6059389	6060851	+
AT2G18830	2.8447	-2.89494	3.93532	0.0472822	0.270923	198	2	8156204	8156401	-
AT3G05305	-1.26674	-1.33401	3.92775	0.0474954	0.271381	311	3	10303886	10304196	+
AT4G33145	1.6507	-2.05783	3.92517	0.0475682	0.271551	422	4	15984643	15985064	-
AT1G31250	2.04694	-2.53176	3.91005	0.0479982	0.272853	646	1	11166557	11167547	-
AT3G45500	1.34785	-1.1308	3.90759	0.0480684	0.272934	606	3	16688418	16689693	-
AT4G24231	2.84043	-2.89532	3.90487	0.0481463	0.27306	150	4	12568875	12569024	+
AT5G02095	2.84648	-2.89479	3.90289	0.0482032	0.273255	455	5	4341236	4341690	-
AT1G80390	1.60748	-1.86751	3.89338	0.0484767	0.274201	873	1	30221629	30222769	-
AT1G19410	-1.20135	-2.18001	3.88746	0.048648	0.274805	1308	1	6714492	6716439	-
ATMG01080	2.15978	-2.49198	3.87776	0.0489297	0.275776	504	Mt	278649	279152	+
AT1G76640	1.4093	-0.424842	3.86551	0.0492883	0.276523	613	1	28765254	28765866	-
AT3G61028	1.05213	-1.0555	3.8539	0.0496304	0.277546	1423	3	22581473	22584938	-
AT1G18486	2.05401	-2.53238	3.84289	0.0499573	0.278814	357	1	6366397	6366753	+
