# Supplementary material for: Transcriptome Remodeling in Arabidopsis: A Response to Heterologous Poplar MSL-lncRNAs Overexpression
Source: Plants (Basel). 2024 Oct 17;13(20):2906. doi: 10.3390/plants13202906 (PMC11511487; doi:10.3390/plants13202906)
Supplement: Supplementary file 1 [file plants-13-02906-s001.zip › Supplementary Table S3.xlsx]

## Sheet: DE_gene_enrichment_GO
Table S3. GO enrichment analysis of DEGs
ID	Description	GeneRatio	BgRatio	pvalue	p.adjust	qvalue	geneID	Count
GO:0010584	pollen exine formation	10/462	32/21895	6.76151e-10	6.76151e-10	6.34158e-07	SHT/CYP703/MEE48/FAR2/ACOS5/LAP5/LAP6/DRL1/CYP704B1/QRT3	10
GO:0000272	polysaccharide catabolic process	11/462	143/21895	0.000232887	0.000232887	0.0395746	RHS14/NA/NA/NA/NA/NA/ATXYN1/NA/NA/ADPG2/PME42	11
GO:0019748	secondary metabolic process	19/462	363/21895	0.000284747	0.000284747	0.0395746	UGT72E2/FAR2/LAP5/LAP6/BGLU28/CYP86B1/ATCCR2/ATIMD1/ATPRR1/ATGSTU12/KFB20/GSM1/ATGSTU11/LAC11/ATCESA8/ATLAC17/NHL6/IGMT1/BCAT4	19
GO:0048646	anatomical structure formation involved in morphogenesis	14/462	223/21895	0.000295366	0.000295366	0.0395746	SHT/CYP703/MEE48/FAR2/ACOS5/LAP5/LAP6/DRL1/CYP704B1/ABCG9/QRT3/PGA6/ATCCD8/LBD18	14
GO:0071456	cellular response to hypoxia	14/462	239/21895	0.00059161	0.00059161	0.0565831	NA/NA/ATHSFA2/NA/NA/DREB2/ATHSP22.0/ATMBF1C/AT-HSP17.6A/ATSUS4/AtERF71/AtPDC1/SRO5/CML39	14
GO:0042542	response to hydrogen peroxide	7/462	70/21895	0.000678375	0.000678375	0.0565831	NA/ATHSFA2/DREB2/ATHSP22.0/ATKTI1/ATWRKY30/AT-HSP17.6A	7
GO:0045229	external encapsulating structure organization	17/462	331/21895	0.000723959	0.000723959	0.0565831	SHT/CYP703/MEE48/FAR2/ACOS5/LAP5/LAP6/DRL1/CYP704B1/ABCG9/QRT3/NA/NA/NA/ADPG2/PME42/ATEXP2	17
GO:0044550	secondary metabolite biosynthetic process	11/462	173/21895	0.00115705	0.00115705	0.0834761	FAR2/LAP5/LAP6/CYP86B1/ATCCR2/ATIMD1/ATPRR1/GSM1/LAC11/ATLAC17/BCAT4	11
GO:0001666	response to hypoxia	14/462	266/21895	0.00165215	0.00165215	0.110681	NA/NA/ATHSFA2/NA/NA/DREB2/ATHSP22.0/ATMBF1C/AT-HSP17.6A/ATSUS4/AtERF71/AtPDC1/SRO5/CML39	14
GO:1905177	tracheary element differentiation	3/462	17/21895	0.00509242	0.00509242	0.227436	TED6/TED7/ANAC030	3
GO:0009698	phenylpropanoid metabolic process	8/462	133/21895	0.00732291	0.00732291	0.30554	UGT72E2/FAR2/CYP86B1/ATCCR2/ATPRR1/KFB20/LAC11/ATLAC17	8
GO:0045491	xylan metabolic process	5/462	58/21895	0.00749276	0.00749276	0.30554	NA/IRX15/ATXYN1/ANAC030/NA	5
GO:0009751	response to salicylic acid	9/462	170/21895	0.0102557	0.0102557	0.400782	CRK4/PCC1/LURP1/ATKTI1/ATWRKY30/ATWRKY38/DLO1/ATPP2-A5/ALD1	9
GO:0048229	gametophyte development	18/462	472/21895	0.0119661	0.0119661	0.431651	SHT/CYP703/MEE48/FAR2/ACOS5/LAP5/UND/LAP6/DRL1/CYP704B1/ABCG9/EDA5/QRT3/ATIMD1/AtMYB103/AtBBE-like/RAMGaP/EDA4	18
GO:0046889	positive regulation of lipid biosynthetic process	3/462	25/21895	0.0152092	0.0152092	0.52832	PCC1/ATCESA8/NHL6	3
GO:0006979	response to oxidative stress	17/462	467/21895	0.0214743	0.0214743	0.614788	NA/RS5/Prx66/ATMSRB4/NA/ATHSFA2/PRX56/NA/DREB2/ATHSP22.0/ATKTI1/RAP2.11/ATWRKY30/AT-HSP17.6A/ATMSRB6/AtGolS3/NA	17
GO:0006538	glutamate catabolic process	2/462	11/21895	0.0215421	0.0215421	0.614788	GAD5/GAD3	2
GO:0043270	positive regulation of ion transport	2/462	11/21895	0.0215421	0.0215421	0.614788	FEP1/FEP3	2
GO:0000302	response to reactive oxygen species	8/462	162/21895	0.0219245	0.0219245	0.614788	NA/ATHSFA2/DREB2/ATHSP22.0/ATKTI1/RAP2.11/ATWRKY30/AT-HSP17.6A	8
GO:0019915	lipid storage	3/462	29/21895	0.022715	0.022715	0.614788	AtDSEL/ATGRP-4/ATGRP-6	3
GO:0009699	phenylpropanoid biosynthetic process	6/462	104/21895	0.0229424	0.0229424	0.614788	FAR2/CYP86B1/ATCCR2/ATPRR1/LAC11/ATLAC17	6
GO:0009813	flavonoid biosynthetic process	5/462	78/21895	0.0245881	0.0245881	0.640586	LAP5/LAP6/ATRNS1/UGT73B2/TT1	5
GO:0010047	fruit dehiscence	2/462	12/21895	0.0254941	0.0254941	0.646238	ADPG2/ALC	2
GO:0010951	negative regulation of endopeptidase activity	2/462	13/21895	0.0297148	0.0297148	0.692381	ATSRP3/NA	2
GO:0052548	regulation of endopeptidase activity	2/462	13/21895	0.0297148	0.0297148	0.692381	ATSRP3/NA	2
GO:1990641	response to iron ion starvation	2/462	13/21895	0.0297148	0.0297148	0.692381	FEP1/FEP3	2
GO:0007568	aging	8/462	174/21895	0.0317463	0.0317463	0.692381	ATRNS1/RNS3/DMP4/BFN1/ATMLO12/ATWRKY30/DLO1/ALD1	8
GO:0009631	cold acclimation	4/462	57/21895	0.0321413	0.0321413	0.692381	ATDI8/LEA/ATCBF3/ATCBF2	4
GO:0043649	dicarboxylic acid catabolic process	2/462	14/21895	0.0341911	0.0341911	0.692381	GAD5/GAD3	2
GO:1900150	regulation of defense response to fungus	3/462	34/21895	0.0344484	0.0344484	0.692381	LBD20/PCC1/IOS1	3
GO:0009408	response to heat	10/462	244/21895	0.0350286	0.0350286	0.692381	AT-HSFA7A/NA/ATHSFA2/ANNAT8/ERD2/DREB2/ATHSP22.0/ATMBF1C/AT-HSP17.6A/AT-HSFA7B	10
GO:0012501	programmed cell death	7/462	146/21895	0.0355345	0.0355345	0.692381	UND/XCP1/CRK4/AGP4/NA/ATKTI1/NA	7
GO:0016106	sesquiterpenoid biosynthetic process	3/462	35/21895	0.0371055	0.0371055	0.692381	ATCESA8/NHL6/ATCCD8	3
GO:0009098	leucine biosynthetic process	2/462	15/21895	0.0389104	0.0389104	0.692381	ATIMD1/GSM1	2
GO:0045828	positive regulation of isoprenoid metabolic process	2/462	15/21895	0.0389104	0.0389104	0.692381	ATCESA8/NHL6	2
GO:0050832	defense response to fungus	11/462	284/21895	0.0395221	0.0395221	0.692381	LBD20/PCC1/ATCESA8/ERF104/LURP1/ANAC030/ERF114/IOS1/ATMLO12/NA/TN2	11
GO:0016128	phytosteroid metabolic process	3/462	36/21895	0.0398644	0.0398644	0.692381	CYP724A1/CHI2/NA	3
GO:0016131	brassinosteroid metabolic process	3/462	36/21895	0.0398644	0.0398644	0.692381	CYP724A1/CHI2/NA	3
GO:0010115	regulation of abscisic acid biosynthetic process	2/462	16/21895	0.0438605	0.0438605	0.714113	ATCESA8/NHL6	2
GO:0034293	sexual sporulation	3/462	38/21895	0.045684	0.045684	0.714113	FAR2/QRT3/RAMGaP	3
GO:0043934	sporulation	3/462	38/21895	0.045684	0.045684	0.714113	FAR2/QRT3/RAMGaP	3
GO:0048236	plant-type sporogenesis	3/462	38/21895	0.045684	0.045684	0.714113	FAR2/QRT3/RAMGaP	3
GO:0009812	flavonoid metabolic process	5/462	94/21895	0.0488862	0.0488862	0.734246	LAP5/LAP6/ATRNS1/UGT73B2/TT1	5
GO:0005976	polysaccharide metabolic process	15/462	442/21895	0.0493206	0.0493206	0.734246	FUT8/RHS14/NA/NA/ATCESA8/NA/NA/NA/IRX15/ATXYN1/ANAC030/NA/NA/ADPG2/PME42	15
GO:0005615	extracellular space	7/511	130/25124	0.0171866	0.0171866	0.999696	ATSRP3/XCP1/NA/NA/NA/NA/PR-1-LIKE	7
GO:0005758	mitochondrial intermembrane space	2/511	15/25124	0.0363938	0.0363938	0.999696	NDB3/NDB4	2
GO:0030599	pectinesterase activity	7/468	91/21875	0.00338896	0.00338896	0.369158	NA/NA/InvINH2/PME42/AtPMEI12/NA/NA	7
GO:0004190	aspartic-type endopeptidase activity	5/468	50/21875	0.00421191	0.00421191	0.369158	ASPR1/NA/NA/NA/NA	5
GO:0016837	carbon-oxygen lyase activity, acting on polysaccharides	4/468	32/21875	0.00462797	0.00462797	0.369158	RHS14/NA/NA/NA	4
GO:0004857	enzyme inhibitor activity	11/468	209/21875	0.00554614	0.00554614	0.369158	ATSRP3/MAKR4/NA/NA/ATKTI1/InvINH2/PME42/AtPMEI12/NA/NA/NA	11
GO:0020037	heme binding	16/468	370/21875	0.00641045	0.00641045	0.369158	CYP703/CYP98A9/CYP704B1/CYP86B1/CYP78A6/Prx66/CYP705A24/CYP724A1/CYP709B2/PRX56/NA/CYP71B12/CYP706A7/NA/CYP89A7/CYP706A6	16
GO:0097599	xylanase activity	3/468	19/21875	0.00730625	0.00730625	0.369158	NA/ATXYN1/NA	3
GO:0004521	endoribonuclease activity	7/468	118/21875	0.0135604	0.0135604	0.479609	ATRNS1/NA/RNS3/BFN1/NA/NA/NA	7
GO:0005506	iron ion binding	13/468	324/21875	0.0229782	0.0229782	0.594819	CYP703/CYP98A9/CYP704B1/CYP86B1/CYP78A6/CYP705A24/CYP724A1/CYP709B2/CYP71B12/CYP706A7/NA/CYP89A7/CYP706A6	13
GO:0061135	endopeptidase regulator activity	3/468	29/21875	0.0235449	0.0235449	0.594819	ATSRP3/NA/ATKTI1	3
GO:0016207	4-coumarate-CoA ligase activity	2/468	13/21875	0.0304829	0.0304829	0.634195	ACOS5/NA	2
GO:0008194	UDP-glycosyltransferase activity	11/468	280/21875	0.0394241	0.0394241	0.69004	UGT72E2/UGT79B3/ATCESA8/NA/UGT73C2/UGT73C1/NA/UGT73B2/AtGolS3/ATSUS4/UGT76C4	11
GO:0016705	oxidoreductase activity, acting on paired donors, with incorporation or reduction of molecular oxygen	14/468	392/21875	0.0437078	0.0437078	0.69004	CYP703/CYP98A9/CYP704B1/CYP86B1/CYP78A6/CYP705A24/CYP724A1/CYP709B2/ATGA2OX8/CYP71B12/CYP706A7/NA/CYP89A7/CYP706A6	14
