# Supplementary material for: Transcriptome Remodeling in Arabidopsis: A Response to Heterologous Poplar MSL-lncRNAs Overexpression
Source: Plants (Basel). 2024 Oct 17;13(20):2906. doi: 10.3390/plants13202906 (PMC11511487; doi:10.3390/plants13202906)
Supplement: Supplementary file 1 [file plants-13-02906-s001.zip › Supplementary Table S4.xlsx]

## Sheet: Sheet1
Table S4. KEGG enrichment analysis of DEGs
category	subcategory	ID	Description	GeneRatio	BgRatio	pvalue	p.adjust	qvalue	geneID	Count
Metabolism	Biosynthesis of other secondary metabolites	ath00940	Phenylpropanoid biosynthesis - Arabidopsis thaliana (thale cress)	10/82	127/5536	1.4946e-05	0.00101633	0.000896759	AT2G19070/AT1G67990/AT5G66690/AT1G74550/AT1G62940/AT1G80820/AT5G51890/AT2G34790/AT5G15180/AT5G19880	10
Metabolism	Carbohydrate metabolism	ath00040	Pentose and glucuronate interconversions - Arabidopsis thaliana (thale cress)	7/82	108/5536	0.00101055	0.0343588	0.0303166	AT4G22080/AT1G11920/AT2G47550/AT1G30350/AT2G41850/AT4G03930/AT4G18180	7
Metabolism	Lipid metabolism	ath00073	Cutin, suberine and wax biosynthesis - Arabidopsis thaliana (thale cress)	4/82	43/5536	0.00355776	0.0806427	0.0711553	AT3G11980/AT1G69500/AT5G23190/AT1G03390	4
Metabolism	Biosynthesis of other secondary metabolites	ath00966	Glucosinolate biosynthesis - Arabidopsis thaliana (thale cress)	3/82	26/5536	0.0063705	0.108298	0.0955575	AT5G14200/AT5G23010/AT3G19710	3
Metabolism	Metabolism of other amino acids	ath00430	Taurine and hypotaurine metabolism - Arabidopsis thaliana (thale cress)	2/82	11/5536	0.010931	0.129247	0.114041	AT3G17760/AT2G02000	2
Metabolism	Metabolism of terpenoids and polyketides	ath00908	Zeatin biosynthesis - Arabidopsis thaliana (thale cress)	3/82	32/5536	0.0114041	0.129247	0.114041	AT2G36760/AT2G36750/AT2G36780	3
Metabolism	Amino acid metabolism	ath00300	Lysine biosynthesis - Arabidopsis thaliana (thale cress)	2/82	15/5536	0.0200844	0.195106	0.172152	AT3G02020/AT2G13810	2
